# Supplementary material for: Global Transcriptomic Analysis Reveals Differentially Expressed Genes Involved in Embryogenic Callus Induction in Drumstick (Moringa oleifera Lam.)
Source: Int J Mol Sci. 2021 Nov 9;22(22):12130. doi: 10.3390/ijms222212130 (PMC8619801; doi:10.3390/ijms222212130)
Supplement: Supplementary file 1 [file ijms-22-12130-s001.zip]

Archive with 1 entries (1 files):
- S1 raw data of qRT-PCR.xlsx
