# Supplementary material for: Global Transcriptomic Analysis Reveals Differentially Expressed Genes Involved in Embryogenic Callus Induction in Drumstick (Moringa oleifera Lam.)
Source: Int J Mol Sci. 2021 Nov 9;22(22):12130. doi: 10.3390/ijms222212130 (PMC8619801; doi:10.3390/ijms222212130)
Supplement: Supplementary file 1 [file ijms-22-12130-s001.zip › S1 raw data of qRT-PCR.xlsx]

## Sheet: Sheet1
Sample name	gene ID	Ct
0d-1	ACP2	19.95
0d-1	ACP2	20.4
0d-1	ACP2	19.95
0d-1	lamu_GLEAN_10012699.1	27.76
0d-1	lamu_GLEAN_10012699.1	27.96
0d-1	lamu_GLEAN_10012699.1	27.53
0d-1	lamu_GLEAN_10008528.1	27.96
0d-1	lamu_GLEAN_10008528.1	27.87
0d-1	lamu_GLEAN_10008528.1	27.83
0d-1	lamu_GLEAN_10012089.1	26.85
0d-1	lamu_GLEAN_10012089.1	26.66
0d-1	lamu_GLEAN_10012089.1	26.58
0d-1	lamu_GLEAN_10005624.1	24.38
0d-1	lamu_GLEAN_10005624.1	24.39
0d-1	lamu_GLEAN_10005624.1	24.43
0d-1	lamu_GLEAN_10018461.1	27.36
0d-1	lamu_GLEAN_10018461.1	27.61
0d-1	lamu_GLEAN_10018461.1	27.67
0d-1	lamu_GLEAN_10011219.1	28
0d-1	lamu_GLEAN_10011219.1	28.36
0d-1	lamu_GLEAN_10011219.1	27.96
0d-1	lamu_GLEAN_10015946.1	24.73
0d-1	lamu_GLEAN_10015946.1	24.82
0d-1	lamu_GLEAN_10015946.1	24.81
0d-1	lamu_GLEAN_10012695.1	28.99
0d-1	lamu_GLEAN_10012695.1	29.35
0d-1	lamu_GLEAN_10012695.1	28.57
0d-1	lamu_GLEAN_10007522.1	22.76
0d-1	lamu_GLEAN_10007522.1	22.92
0d-1	lamu_GLEAN_10007522.1	22.98
0d-1	lamu_GLEAN_10018587.1	23.78
0d-1	lamu_GLEAN_10018587.1	23.79
0d-1	lamu_GLEAN_10018587.1	23.47
0d-1	lamu_GLEAN_10006420.1	26.81
0d-1	lamu_GLEAN_10006420.1	26.7
0d-1	lamu_GLEAN_10006420.1	26.79
0d-1	lamu_GLEAN_10014720.1	26.83
0d-1	lamu_GLEAN_10014720.1	26.73
0d-1	lamu_GLEAN_10014720.1	26.73
0d-1	lamu_GLEAN_10010205.1	24.37
0d-1	lamu_GLEAN_10010205.1	24
0d-1	lamu_GLEAN_10010205.1	24.38
0d-1	lamu_GLEAN_10013390.1	24.66
0d-1	lamu_GLEAN_10013390.1	24.56
0d-1	lamu_GLEAN_10013390.1	24.44
0d-1	lamu_GLEAN_10015683.1	28.73
0d-1	lamu_GLEAN_10015683.1	28.84
0d-1	lamu_GLEAN_10015683.1	29.42
0d-1	lamu_GLEAN_10010984.1	25.88
0d-1	lamu_GLEAN_10010984.1	25.81
0d-1	lamu_GLEAN_10010984.1	25.76
0d-2	ACP2	18.2
0d-2	ACP2	19.51
0d-2	ACP2	19.54
0d-2	lamu_GLEAN_10012699.1	25.45
0d-2	lamu_GLEAN_10012699.1	25.6
0d-2	lamu_GLEAN_10012699.1	25.58
0d-2	lamu_GLEAN_10008528.1	26.58
0d-2	lamu_GLEAN_10008528.1	26.47
0d-2	lamu_GLEAN_10008528.1	26.59
0d-2	lamu_GLEAN_10012089.1	25.59
0d-2	lamu_GLEAN_10012089.1	24.51
0d-2	lamu_GLEAN_10012089.1	24.93
0d-2	lamu_GLEAN_10005624.1	21.63
0d-2	lamu_GLEAN_10005624.1	22.57
0d-2	lamu_GLEAN_10005624.1	22.49
0d-2	lamu_GLEAN_10018461.1	25.51
0d-2	lamu_GLEAN_10018461.1	25.54
0d-2	lamu_GLEAN_10018461.1	25.57
0d-2	lamu_GLEAN_10011219.1	25.94
0d-2	lamu_GLEAN_10011219.1	25.93
0d-2	lamu_GLEAN_10011219.1	25.25
0d-2	lamu_GLEAN_10015946.1	22.83
0d-2	lamu_GLEAN_10015946.1	22.98
0d-2	lamu_GLEAN_10015946.1	22.73
0d-2	lamu_GLEAN_10012695.1	26.89
0d-2	lamu_GLEAN_10012695.1	26.64
0d-2	lamu_GLEAN_10012695.1	27.53
0d-2	lamu_GLEAN_10007522.1	21.64
0d-2	lamu_GLEAN_10007522.1	20.87
0d-2	lamu_GLEAN_10007522.1	20.9
0d-2	lamu_GLEAN_10018587.1	21.84
0d-2	lamu_GLEAN_10018587.1	21.61
0d-2	lamu_GLEAN_10018587.1	21.65
0d-2	lamu_GLEAN_10006420.1	25.85
0d-2	lamu_GLEAN_10006420.1	26.47
0d-2	lamu_GLEAN_10006420.1	26.42
0d-2	lamu_GLEAN_10014720.1	24.77
0d-2	lamu_GLEAN_10014720.1	24.64
0d-2	lamu_GLEAN_10014720.1	24.93
0d-2	lamu_GLEAN_10010205.1	21.85
0d-2	lamu_GLEAN_10010205.1	21.85
0d-2	lamu_GLEAN_10010205.1	21.86
0d-2	lamu_GLEAN_10013390.1	22.52
0d-2	lamu_GLEAN_10013390.1	22.16
0d-2	lamu_GLEAN_10013390.1	21.94
0d-2	lamu_GLEAN_10015683.1	27.47
0d-2	lamu_GLEAN_10015683.1	27.42
0d-2	lamu_GLEAN_10015683.1	27.49
0d-2	lamu_GLEAN_10010984.1	23.86
0d-2	lamu_GLEAN_10010984.1	24.28
0d-2	lamu_GLEAN_10010984.1	23.88
0d-3	ACP2	18.84
0d-3	ACP2	18.67
0d-3	ACP2	19.32
0d-3	lamu_GLEAN_10012699.1	24.36
0d-3	lamu_GLEAN_10012699.1	24.36
0d-3	lamu_GLEAN_10012699.1	23.73
0d-3	lamu_GLEAN_10008528.1	23.82
0d-3	lamu_GLEAN_10008528.1	23.95
0d-3	lamu_GLEAN_10008528.1	23.93
0d-3	lamu_GLEAN_10012089.1	23.35
0d-3	lamu_GLEAN_10012089.1	22.9
0d-3	lamu_GLEAN_10012089.1	23.54
0d-3	lamu_GLEAN_10005624.1	20.63
0d-3	lamu_GLEAN_10005624.1	21.44
0d-3	lamu_GLEAN_10005624.1	21.3
0d-3	lamu_GLEAN_10018461.1	24.51
0d-3	lamu_GLEAN_10018461.1	24.83
0d-3	lamu_GLEAN_10018461.1	24.62
0d-3	lamu_GLEAN_10011219.1	19.54
0d-3	lamu_GLEAN_10011219.1	19.78
0d-3	lamu_GLEAN_10011219.1	19.58
0d-3	lamu_GLEAN_10015946.1	22.39
0d-3	lamu_GLEAN_10015946.1	21.87
0d-3	lamu_GLEAN_10015946.1	21.92
0d-3	lamu_GLEAN_10012695.1	24.89
0d-3	lamu_GLEAN_10012695.1	25.17
0d-3	lamu_GLEAN_10012695.1	24.94
0d-3	lamu_GLEAN_10007522.1	21.4
0d-3	lamu_GLEAN_10007522.1	20.88
0d-3	lamu_GLEAN_10007522.1	21.45
0d-3	lamu_GLEAN_10018587.1	21.85
0d-3	lamu_GLEAN_10018587.1	21.58
0d-3	lamu_GLEAN_10018587.1	21.38
0d-3	lamu_GLEAN_10006420.1	26.72
0d-3	lamu_GLEAN_10006420.1	26.77
0d-3	lamu_GLEAN_10006420.1	26.59
0d-3	lamu_GLEAN_10014720.1	25.82
0d-3	lamu_GLEAN_10014720.1	25.63
0d-3	lamu_GLEAN_10014720.1	25.58
0d-3	lamu_GLEAN_10010205.1	21.68
0d-3	lamu_GLEAN_10010205.1	21.8
0d-3	lamu_GLEAN_10010205.1	21.83
0d-3	lamu_GLEAN_10013390.1	21.71
0d-3	lamu_GLEAN_10013390.1	21.47
0d-3	lamu_GLEAN_10013390.1	20.87
0d-3	lamu_GLEAN_10015683.1	24.79
0d-3	lamu_GLEAN_10015683.1	24.58
0d-3	lamu_GLEAN_10015683.1	24.71
0d-3	lamu_GLEAN_10010984.1	22.52
0d-3	lamu_GLEAN_10010984.1	22.68
0d-3	lamu_GLEAN_10010984.1	22.76
10d-1	ACP2	20.57
10d-1	ACP2	20.6
10d-1	ACP2	20.78
10d-1	lamu_GLEAN_10012699.1	24.52
10d-1	lamu_GLEAN_10012699.1	24.49
10d-1	lamu_GLEAN_10012699.1	24.42
10d-1	lamu_GLEAN_10008528.1	24.38
10d-1	lamu_GLEAN_10008528.1	23.99
10d-1	lamu_GLEAN_10008528.1	23.95
10d-1	lamu_GLEAN_10012089.1	23.94
10d-1	lamu_GLEAN_10012089.1	23.94
10d-1	lamu_GLEAN_10012089.1	23.86
10d-1	lamu_GLEAN_10005624.1	20.93
10d-1	lamu_GLEAN_10005624.1	21.64
10d-1	lamu_GLEAN_10005624.1	21.58
10d-1	lamu_GLEAN_10018461.1	24.56
10d-1	lamu_GLEAN_10018461.1	24.62
10d-1	lamu_GLEAN_10018461.1	24.99
10d-1	lamu_GLEAN_10011219.1	19.94
10d-1	lamu_GLEAN_10011219.1	20.39
10d-1	lamu_GLEAN_10011219.1	19.61
10d-1	lamu_GLEAN_10015946.1	21.65
10d-1	lamu_GLEAN_10015946.1	21.85
10d-1	lamu_GLEAN_10015946.1	21.94
10d-1	lamu_GLEAN_10012695.1	25.36
10d-1	lamu_GLEAN_10012695.1	25.46
10d-1	lamu_GLEAN_10012695.1	25.62
10d-1	lamu_GLEAN_10007522.1	22.58
10d-1	lamu_GLEAN_10007522.1	22.72
10d-1	lamu_GLEAN_10007522.1	22.85
10d-1	lamu_GLEAN_10018587.1	22.72
10d-1	lamu_GLEAN_10018587.1	22.71
10d-1	lamu_GLEAN_10018587.1	22.48
10d-1	lamu_GLEAN_10006420.1	28.87
10d-1	lamu_GLEAN_10006420.1	29.33
10d-1	lamu_GLEAN_10006420.1	28.32
10d-1	lamu_GLEAN_10014720.1	29
10d-1	lamu_GLEAN_10014720.1	28.89
10d-1	lamu_GLEAN_10014720.1	28.68
10d-1	lamu_GLEAN_10010205.1	23.73
10d-1	lamu_GLEAN_10010205.1	23.64
10d-1	lamu_GLEAN_10010205.1	23.8
10d-1	lamu_GLEAN_10013390.1	22.39
10d-1	lamu_GLEAN_10013390.1	21.98
10d-1	lamu_GLEAN_10013390.1	21.65
10d-1	lamu_GLEAN_10015683.1	25.29
10d-1	lamu_GLEAN_10015683.1	25.39
10d-1	lamu_GLEAN_10015683.1	25.26
10d-1	lamu_GLEAN_10010984.1	23.33
10d-1	lamu_GLEAN_10010984.1	23.22
10d-1	lamu_GLEAN_10010984.1	23.41
10d-2	ACP2	20.57
10d-2	ACP2	20.74
10d-2	ACP2	21.29
10d-2	lamu_GLEAN_10012699.1	24.55
10d-2	lamu_GLEAN_10012699.1	24.59
10d-2	lamu_GLEAN_10012699.1	24.4
10d-2	lamu_GLEAN_10008528.1	24.4
10d-2	lamu_GLEAN_10008528.1	24.37
10d-2	lamu_GLEAN_10008528.1	23.91
10d-2	lamu_GLEAN_10012089.1	24.71
10d-2	lamu_GLEAN_10012089.1	24.61
10d-2	lamu_GLEAN_10012089.1	24.42
10d-2	lamu_GLEAN_10005624.1	21.57
10d-2	lamu_GLEAN_10005624.1	21.85
10d-2	lamu_GLEAN_10005624.1	21.88
10d-2	lamu_GLEAN_10018461.1	25.34
10d-2	lamu_GLEAN_10018461.1	25.46
10d-2	lamu_GLEAN_10018461.1	25.39
10d-2	lamu_GLEAN_10011219.1	20.33
10d-2	lamu_GLEAN_10011219.1	20.44
10d-2	lamu_GLEAN_10011219.1	20.37
10d-2	lamu_GLEAN_10015946.1	22.33
10d-2	lamu_GLEAN_10015946.1	21.93
10d-2	lamu_GLEAN_10015946.1	22
10d-2	lamu_GLEAN_10012695.1	25.86
10d-2	lamu_GLEAN_10012695.1	25.55
10d-2	lamu_GLEAN_10012695.1	25.79
10d-2	lamu_GLEAN_10007522.1	22.97
10d-2	lamu_GLEAN_10007522.1	22.98
10d-2	lamu_GLEAN_10007522.1	23.35
10d-2	lamu_GLEAN_10018587.1	22.97
10d-2	lamu_GLEAN_10018587.1	22.78
10d-2	lamu_GLEAN_10018587.1	22.88
10d-2	lamu_GLEAN_10006420.1	28.98
10d-2	lamu_GLEAN_10006420.1	28.65
10d-2	lamu_GLEAN_10006420.1	28.85
10d-2	lamu_GLEAN_10014720.1	29.86
10d-2	lamu_GLEAN_10014720.1	29.98
10d-2	lamu_GLEAN_10014720.1	28.82
10d-2	lamu_GLEAN_10010205.1	23.92
10d-2	lamu_GLEAN_10010205.1	23.78
10d-2	lamu_GLEAN_10010205.1	23.78
10d-2	lamu_GLEAN_10013390.1	22.3
10d-2	lamu_GLEAN_10013390.1	21.95
10d-2	lamu_GLEAN_10013390.1	21.92
10d-2	lamu_GLEAN_10015683.1	25.51
10d-2	lamu_GLEAN_10015683.1	25.64
10d-2	lamu_GLEAN_10015683.1	25.65
10d-2	lamu_GLEAN_10010984.1	23.45
10d-2	lamu_GLEAN_10010984.1	23.39
10d-2	lamu_GLEAN_10010984.1	23.53
20d-1	ACP2	19.92
20d-1	ACP2	19.94
20d-1	ACP2	20.43
20d-1	lamu_GLEAN_10012699.1	23.63
20d-1	lamu_GLEAN_10012699.1	23.84
20d-1	lamu_GLEAN_10012699.1	23.51
20d-1	lamu_GLEAN_10008528.1	23.83
20d-1	lamu_GLEAN_10008528.1	23.89
20d-1	lamu_GLEAN_10008528.1	23.78
20d-1	lamu_GLEAN_10012089.1	23.91
20d-1	lamu_GLEAN_10012089.1	23.81
20d-1	lamu_GLEAN_10012089.1	23.67
20d-1	lamu_GLEAN_10005624.1	19.54
20d-1	lamu_GLEAN_10005624.1	20.69
20d-1	lamu_GLEAN_10005624.1	20.91
20d-1	lamu_GLEAN_10018461.1	23.81
20d-1	lamu_GLEAN_10018461.1	23.82
20d-1	lamu_GLEAN_10018461.1	23.99
20d-1	lamu_GLEAN_10011219.1	18.64
20d-1	lamu_GLEAN_10011219.1	18.5
20d-1	lamu_GLEAN_10011219.1	18.63
20d-1	lamu_GLEAN_10015946.1	21.35
20d-1	lamu_GLEAN_10015946.1	21.54
20d-1	lamu_GLEAN_10015946.1	21.5
20d-1	lamu_GLEAN_10012695.1	23.88
20d-1	lamu_GLEAN_10012695.1	23.99
20d-1	lamu_GLEAN_10012695.1	23.89
20d-1	lamu_GLEAN_10007522.1	21.66
20d-1	lamu_GLEAN_10007522.1	21.87
20d-1	lamu_GLEAN_10007522.1	21.74
20d-1	lamu_GLEAN_10018587.1	21.72
20d-1	lamu_GLEAN_10018587.1	21.85
20d-1	lamu_GLEAN_10018587.1	21.82
20d-1	lamu_GLEAN_10006420.1	26.67
20d-1	lamu_GLEAN_10006420.1	26.86
20d-1	lamu_GLEAN_10006420.1	26.66
20d-1	lamu_GLEAN_10014720.1	26.54
20d-1	lamu_GLEAN_10014720.1	26.8
20d-1	lamu_GLEAN_10014720.1	26.72
20d-1	lamu_GLEAN_10010205.1	22.95
20d-1	lamu_GLEAN_10010205.1	23.45
20d-1	lamu_GLEAN_10010205.1	23.27
20d-1	lamu_GLEAN_10013390.1	20.98
20d-1	lamu_GLEAN_10013390.1	20.99
20d-1	lamu_GLEAN_10013390.1	20.85
20d-1	lamu_GLEAN_10015683.1	25.39
20d-1	lamu_GLEAN_10015683.1	25.53
20d-1	lamu_GLEAN_10015683.1	25.55
20d-1	lamu_GLEAN_10010984.1	21.54
20d-1	lamu_GLEAN_10010984.1	21.61
20d-1	lamu_GLEAN_10010984.1	21.47
20d-2	ACP2	20.89
20d-2	ACP2	20.9
20d-2	ACP2	21.55
20d-2	lamu_GLEAN_10012699.1	24.44
20d-2	lamu_GLEAN_10012699.1	24.65
20d-2	lamu_GLEAN_10012699.1	24.57
20d-2	lamu_GLEAN_10008528.1	24.69
20d-2	lamu_GLEAN_10008528.1	24.85
20d-2	lamu_GLEAN_10008528.1	24.78
20d-2	lamu_GLEAN_10012089.1	24.82
20d-2	lamu_GLEAN_10012089.1	24.85
20d-2	lamu_GLEAN_10012089.1	24.54
20d-2	lamu_GLEAN_10005624.1	20.89
20d-2	lamu_GLEAN_10005624.1	21.56
20d-2	lamu_GLEAN_10005624.1	21.49
20d-2	lamu_GLEAN_10018461.1	24.81
20d-2	lamu_GLEAN_10018461.1	24.85
20d-2	lamu_GLEAN_10018461.1	24.8
20d-2	lamu_GLEAN_10011219.1	19.59
20d-2	lamu_GLEAN_10011219.1	19.56
20d-2	lamu_GLEAN_10011219.1	19.65
20d-2	lamu_GLEAN_10015946.1	21.91
20d-2	lamu_GLEAN_10015946.1	21.91
20d-2	lamu_GLEAN_10015946.1	21.89
20d-2	lamu_GLEAN_10012695.1	25.43
20d-2	lamu_GLEAN_10012695.1	25.33
20d-2	lamu_GLEAN_10012695.1	25.55
20d-2	lamu_GLEAN_10007522.1	22.9
20d-2	lamu_GLEAN_10007522.1	22.66
20d-2	lamu_GLEAN_10007522.1	22.73
20d-2	lamu_GLEAN_10018587.1	22.85
20d-2	lamu_GLEAN_10018587.1	22.72
20d-2	lamu_GLEAN_10018587.1	22.61
20d-2	lamu_GLEAN_10006420.1	27.89
20d-2	lamu_GLEAN_10006420.1	27.83
20d-2	lamu_GLEAN_10006420.1	27.94
20d-2	lamu_GLEAN_10014720.1	27.91
20d-2	lamu_GLEAN_10014720.1	27.45
20d-2	lamu_GLEAN_10014720.1	28.52
20d-2	lamu_GLEAN_10010205.1	24.49
20d-2	lamu_GLEAN_10010205.1	24.3
20d-2	lamu_GLEAN_10010205.1	24.4
20d-2	lamu_GLEAN_10013390.1	22.25
20d-2	lamu_GLEAN_10013390.1	21.97
20d-2	lamu_GLEAN_10013390.1	21.74
20d-2	lamu_GLEAN_10015683.1	26.38
20d-2	lamu_GLEAN_10015683.1	25.97
20d-2	lamu_GLEAN_10015683.1	26.6
20d-2	lamu_GLEAN_10010984.1	22.56
20d-2	lamu_GLEAN_10010984.1	22.48
20d-2	lamu_GLEAN_10010984.1	22.41
20d-3	ACP2	20.77
20d-3	ACP2	20.49
20d-3	ACP2	20.99
20d-3	lamu_GLEAN_10012699.1	23.94
20d-3	lamu_GLEAN_10012699.1	24.43
20d-3	lamu_GLEAN_10012699.1	23.88
20d-3	lamu_GLEAN_10008528.1	24.26
20d-3	lamu_GLEAN_10008528.1	24.34
20d-3	lamu_GLEAN_10008528.1	24.37
20d-3	lamu_GLEAN_10012089.1	24.64
20d-3	lamu_GLEAN_10012089.1	24.63
20d-3	lamu_GLEAN_10012089.1	24.59
20d-3	lamu_GLEAN_10005624.1	20.73
20d-3	lamu_GLEAN_10005624.1	20.85
20d-3	lamu_GLEAN_10005624.1	21.33
20d-3	lamu_GLEAN_10018461.1	24.52
20d-3	lamu_GLEAN_10018461.1	24.38
20d-3	lamu_GLEAN_10018461.1	24.26
20d-3	lamu_GLEAN_10011219.1	18.85
20d-3	lamu_GLEAN_10011219.1	18.88
20d-3	lamu_GLEAN_10011219.1	18.83
20d-3	lamu_GLEAN_10015946.1	21.59
20d-3	lamu_GLEAN_10015946.1	21.57
20d-3	lamu_GLEAN_10015946.1	21.58
20d-3	lamu_GLEAN_10012695.1	24.79
20d-3	lamu_GLEAN_10012695.1	24.7
20d-3	lamu_GLEAN_10012695.1	24.7
20d-3	lamu_GLEAN_10007522.1	22.55
20d-3	lamu_GLEAN_10007522.1	22.23
20d-3	lamu_GLEAN_10007522.1	22.42
20d-3	lamu_GLEAN_10018587.1	22.34
20d-3	lamu_GLEAN_10018587.1	21.91
20d-3	lamu_GLEAN_10018587.1	22.45
20d-3	lamu_GLEAN_10006420.1	27.43
20d-3	lamu_GLEAN_10006420.1	27.3
20d-3	lamu_GLEAN_10006420.1	27.63
20d-3	lamu_GLEAN_10014720.1	27.52
20d-3	lamu_GLEAN_10014720.1	26.79
20d-3	lamu_GLEAN_10014720.1	27.5
20d-3	lamu_GLEAN_10010205.1	23.88
20d-3	lamu_GLEAN_10010205.1	23.87
20d-3	lamu_GLEAN_10010205.1	23.61
20d-3	lamu_GLEAN_10013390.1	21.57
20d-3	lamu_GLEAN_10013390.1	21.55
20d-3	lamu_GLEAN_10013390.1	20.84
20d-3	lamu_GLEAN_10015683.1	25.73
20d-3	lamu_GLEAN_10015683.1	25.7
20d-3	lamu_GLEAN_10015683.1	25.59
20d-3	lamu_GLEAN_10010984.1	21.88
20d-3	lamu_GLEAN_10010984.1	21.81
20d-3	lamu_GLEAN_10010984.1	21.9
